# Supplementary material for: The Impact of Human DNA Glycosylases on the Activity of DNA Polymerase β toward Various Base Excision Repair Intermediates
Source: Int J Mol Sci. 2023 May 31;24(11):9594. doi: 10.3390/ijms24119594 (PMC10253626; doi:10.3390/ijms24119594)
Supplement: Supplementary file 1 [file ijms-24-09594-s001.zip]

Archive with 1 entries (1 files):
- ijms-2389287-supplementary.pdf
